# Supplementary material for: ELiAH: the atlas of E3 ligases in human tissues for targeted protein degradation with reduced off-target effect
Source: Database (Oxford). 2024 Oct 12;2024:baae111. doi: 10.1093/database/baae111 (PMC11470751; doi:10.1093/database/baae111)
Supplement: baae111_Supp [file baae111_supp.zip]

Archive with 2 entries (2 files):
- suppl_data/SFig1_original.jpg
- suppl_data/SFig2.jpg
